# Supplementary material for: Genomic epidemiology of Streptococcus dysgalactiae subsp. equisimilis strains causing invasive disease in Norway during 2018
Source: Front Microbiol. 2023 Apr 17;14:1171913. doi: 10.3389/fmicb.2023.1171913 (PMC10361778; doi:10.3389/fmicb.2023.1171913)
Supplement: Supplementary file 1 [file Table_1.XLSX]

## Sheet: Ark1
Nr	ID	c/g	emm	MLST	Length (bp)	CDS	Contigs > 500 bp	GC (%)	Accession
1	iSDSE_NORM1	c	stG62647.0	20	2081481	2041	59	39.3	ERR10679282
2	iSDSE_NORM2	c	stG652.0	569	2130287	2099	65	39.3	ERR10679284
3	iSDSE_NORM3	c	stG485.0	69	2062775	2033	81	39.4	ERR10679290
4	iSDSE_NORM4	g	stG643.0	12	2232093	2215	80	39.1	ERR10679292
5	iSDSE_NORM5	g	stG6.1	55	2113625	2171	71	39.3	ERR10679293
6	iSDSE_NORM6	c	stC1400.0	34	1985159	1927	66	39.5	ERR10679294
7	iSDSE_NORM7	c	stG62647.0	20	2132223	2149	68	39.2	ERR10679296
8	iSDSE_NORM8	c	stG652.0	114	2083648	2011	61	39.2	ERR10679298
9	iSDSE_NORM9	g	stC74a.0	17	2146786	2080	77	39.3	ERR10679299
10	iSDSE_NORM10	c	stG652.1	114	2009520	1940	61	39.4	ERR10679301
11	iSDSE_NORM11	c	stG62647.0	20	2088995	2056	63	39.2	ERR10679303
12	iSDSE_NORM12	g	stC74a.0	17	2086099	2019	61	39.3	ERR10679305
13	iSDSE_NORM13	g	stG2078.0	17	2148191	2114	68	39.4	ERR10679306
14	iSDSE_NORM14	c	stG62647.0	20	2160863	2112	96	39.1	ERR10483665
15	iSDSE_NORM15	c	stG62647.0	20	2089528	2047	63	39.2	ERR10483743
16	iSDSE_NORM16	g	stG6.4	12	2161837	2147	68	39.3	ERR10679308
17	iSDSE_NORM17	c	stG62647.0	20	2090927	2051	58	39.3	ERR10679310
18	iSDSE_NORM18	c	stG643.1	183	2071932	2025	64	39.1	ERR10679312
19	iSDSE_NORM19	c	stG62647.0	20	2123587	2101	57	39.2	ERR10679313
20	iSDSE_NORM20	c	stC9431.1	13	2126895	2047	52	39.6	ERR10483666
21	iSDSE_NORM21	c	stG62647.0	20	2096056	2113	60	39.2	ERR10679314
22	iSDSE_NORM22	g	stG10.0	15	2178376	2187	61	39.2	ERR10679315
23	iSDSE_NORM23	g	stG6.3	12	2288133	2382	98	39.1	ERR10488896
24	iSDSE_NORM24	g	stG643.0	73	2326265	2409	84	39.1	ERR10679316
25	iSDSE_NORM25	g	stC5345.0	17	2135348	2186	90	39.4	ERR10488913
26	iSDSE_NORM26	g	stC74a.0	17	2057197	2035	65	39.4	ERR10488914
27	iSDSE_NORM27	g	stG245.0	29	2023137	2035	73	39.4	ERR10483667
28	iSDSE_NORM28	g	stG485.19	17	2172978	2178	84	39.3	ERR10679317
29	iSDSE_NORM29	g	stC74a.0	77	2172128	2267	73	39.4	ERR10679319
30	iSDSE_NORM30	c	stG2574.3	20	2093678	2115	60	39.2	ERR10679320
31	iSDSE_NORM31	g	stG485.0	149	2118468	2155	74	39.3	ERR10679322
32	iSDSE_NORM32	g	stG6.4	12	2220043	2287	65	39.3	ERR10679323
33	iSDSE_NORM33	c	stG62647.0	20	2123056	2162	58	39.2	ERR10679324
34	iSDSE_NORM34	g	stC74a.0	29	2054240	2038	70	39.5	ERS5692434
35	iSDSE_NORM35	g	stG2078.0	17	2081542	2023	63	39.4	ERS5692435
36	iSDSE_NORM36	g	stG2574.3	23	2110400	2138	82	39.2	GCA_011379535.1
37	iSDSE_NORM37	g	stG485.0	17	2157986	2105	64	39.2	ERS5692436
38	iSDSE_NORM38	g	stG485.0	30	2070911	2024	75	39.5	ERS5692437
39	iSDSE_NORM39	g	stG485.0	17	2160392	2110	66	39.2	ERR10679327
40	iSDSE_NORM40	c	stG62647.0	20	2091933	2052	56	39.2	ERS5692438
41	iSDSE_NORM41	g	stG643.0	12	2157977	2126	59	39.2	ERS5692439
42	iSDSE_NORM42	g	stG245.0	29	2093780	2111	74	39.3	ERS5692440
43	iSDSE_NORM43	g	stG245.0	29	2182017	2226	78	39.3	ERR10489037
44	iSDSE_NORM44	g	stG643.0	12	2171308	2143	70	39.2	ERS5692441
45	iSDSE_NORM45	g	stG480.0	17	2101935	2092	68	39.3	ERR10679328
46	iSDSE_NORM46	c	stG62647.0	20	2089961	2052	60	39.2	ERS5692442
47	iSDSE_NORM47	g	stG2078.0	17	2099199	2106	63	39.3	GCA_011327345.1
48	iSDSE_NORM48	g	stC74a.0	17	2096104	2030	65	39.3	ERS5692443
49	iSDSE_NORM49	c	stG62647.0	20	2218270	2190	89	39.2	ERS5692444
50	iSDSE_NORM50	g	stC74a.0	77	2159197	2163	72	39.3	ERS5692445
51	iSDSE_NORM51	c	stG62647.0	20	2119748	2094	54	39.2	ERS5692446
52	iSDSE_NORM52	g	stG485.0	29	2096730	2059	65	39.4	ERS5692447
53	iSDSE_NORM53	g	stG485.0	17	2111542	2107	66	39.3	ERR10679329
54	iSDSE_NORM54	g	stC5345.0	17	2131947	2076	60	39.5	ERS5692448
55	iSDSE_NORM55	g	stG480.0	8	2113874	2085	54	39.4	ERS5692449
56	iSDSE_NORM56	g	stG480.0	8	2112703	2085	55	39.4	ERS5692450
57	iSDSE_NORM57	c	stG62647.0	20	2139715	2108	60	39.3	ERS5692451
58	iSDSE_NORM58	g	stC74a.0	17	2072542	2067	66	39.3	GCA_011379515.1
59	iSDSE_NORM59	g	stG2078.0	17	2039028	1983	63	39.4	ERS5692452
60	iSDSE_NORM60	g	stG166b.0	29	7103192	6844	159	34.4	ERR10679331
61	iSDSE_NORM61	g	stG245.0	595	2298527	2312	102	39.2	ERR10679333
62	iSDSE_NORM62	g	stG245.0	595	2296283	2302	104	39.2	ERR10679335
63	iSDSE_NORM63	g	stG2078.0	17	2049500	1986	64	39.4	ERS5692453
64	iSDSE_NORM64	g	stG485.0	29	2152146	2190	66	39.2	ERR10679337
65	iSDSE_NORM65	g	stG840.0	30	2188631	2218	69	38.9	ERR10679338
66	iSDSE_NORM66	g	stG480.0	8	2085038	2031	63	39.2	ERS5692454
67	iSDSE_NORM67	g	stC74a.0	17	2162973	2108	92	39.3	ERS5692455
68	iSDSE_NORM68	g	stG10.0	15	2117471	2057	61	39.2	ERS5692456
69	iSDSE_NORM69	c	stG62647.0	20	2136003	2112	61	39.3	ERS5692457
70	iSDSE_NORM70	g	stC74a.0	29	2238366	2266	107	39.2	ERR10679340
71	iSDSE_NORM71	g	stG6.0	63	2206775	2208	89	39.1	ERR10679342
72	iSDSE_NORM72	c	stG62647.0	602	2125123	2170	56	39.2	ERR10679344
73	iSDSE_NORM73	g	stG6.4	585	2097954	2079	73	39.3	ERR10679350
74	iSDSE_NORM74	c	stG643.1	183	2187220	2244	84	39.1	ERR10679351
75	iSDSE_NORM75	g	stG6.0	570	2123524	2067	60	39.2	ERR10483751
76	iSDSE_NORM76	g	stG245.0	595	2293090	2303	95	39.2	ERR10483759
77	iSDSE_NORM77	g	stG245.0	15	2125227	2073	58	39.2	ERR10679354
78	iSDSE_NORM78	c	stG62647.0	20	2129839	2087	59	39.2	ERR10679356
79	iSDSE_NORM79	c	stG62647.0	20	2089926	2053	58	39.2	ERR10679358
80	iSDSE_NORM80	c	stG643.1	183	2074201	2026	65	39.2	ERR10679360
81	iSDSE_NORM81	g	stG245.1	282	2180205	2121	91	39.3	ERR10679362
82	iSDSE_NORM82	g	stG480.0	8	2196263	2164	56	39.2	ERR10679364
83	iSDSE_NORM83	g	stC74a.0	17	2071536	2013	63	39.3	ERR10679366
84	iSDSE_NORM84	g	stG480.0	8	2259171	2219	54	39.2	ERR10679368
85	iSDSE_NORM85	g	stG2078.0	17	2200196	2191	75	39.3	ERR10679371
86	iSDSE_NORM86	c	stG643.1	183	2071408	2018	65	39.1	ERR10679373
87	iSDSE_NORM87	g	stG6.3	12	2293961	2313	89	39.2	ERR10679375
88	iSDSE_NORM88	g	stG10.0	15	2117253	2057	56	39.2	ERR10679377
89	iSDSE_NORM89	g	stG652.0	586	2073005	2049	78	39.3	ERR10679379
90	iSDSE_NORM90	g	stG2078.0	17	2060246	2007	62	39.3	ERR10679381
91	iSDSE_NORM91	g	stG485.0	55	2040778	1992	61	39.2	ERR10679383
92	iSDSE_NORM92	g	stG245.0	29	2159140	2178	83	39.3	ERR10679384
93	iSDSE_NORM93	g	stG10.0	587	2163566	2145	55	39.1	ERR10679387
94	iSDSE_NORM94	g	stG2078.0	17	2059884	1997	62	39.3	ERR10679389
95	iSDSE_NORM95	g	stC74a.0	29	2112176	2117	67	39.3	ERR10679391
96	iSDSE_NORM96	c	stG652.0	114	2283383	2239	78	38.9	ERR10679393
97	iSDSE_NORM97	c	stG62647.0	20	2183953	2166	58	39.2	ERR10679395
98	iSDSE_NORM98	g	stG10.0	15	2127146	2075	59	39.1	ERR10679397
99	iSDSE_NORM99	g	stC74a.0	77	2109555	2086	62	39.4	ERR10679400
100	iSDSE_NORM100	g	stG10.0	15	2137803	2085	61	39.1	ERR10679402
101	iSDSE_NORM101	g	stG2078.0	183	2063299	2009	57	39.1	ERR10679404
102	iSDSE_NORM102	g	stG643.0	73	2237964	2229	84	39.2	ERR10679406
103	iSDSE_NORM103	g	stG6792.0	4	2120791	2059	75	39.2	ERR10679408
104	iSDSE_NORM104	g	stG2078.0	593	2113365	2049	67	39.3	ERR10679410
105	iSDSE_NORM105	c	stG62647.0	20	2131630	2107	63	39.2	ERR10679411
106	iSDSE_NORM106	g	stC74a.0	29	2107706	2113	66	39.3	ERR10679415
107	iSDSE_NORM107	g	stC74a.0	77	2238884	2224	72	39	ERR10679416
108	iSDSE_NORM108	g	stC74a.0	29	2079767	2058	62	39.3	ERR10679418
109	iSDSE_NORM109	g	stG485.0	55	2034456	2011	68	39.4	ERR10679421
110	iSDSE_NORM110	c	stG6.3	20	2122888	2099	55	39.2	ERR10679424
111	iSDSE_NORM111	g	stC74a.0	17	2055989	1991	62	39.4	ERR10679426
112	iSDSE_NORM112	g	stG485.0	596	2160419	2149	66	39.3	ERR10679429
113	iSDSE_NORM113	g	stG485.0	17	2141395	2092	61	39.4	ERR10679430
114	iSDSE_NORM114	g	stG6.3	597	2232552	2301	69	39.3	ERR10488895
115	iSDSE_NORM115	g	stG652.8	594	2039025	2066	72	39.3	ERR10489036
116	iSDSE_NORM116	c	emm220.0	571	2051913	2091	68	39.4	ERR10489039
117	iSDSE_NORM117	g	stC5345.0	17	2118497	2140	66	39.3	ERR10679432
118	iSDSE_NORM118	g	stG2078.0	584	2133362	2182	67	39.4	ERR10489040
119	iSDSE_NORM119	g	stC5345.0	572	2059224	2064	64	39.4	ERR10489043
120	SD_OUS1	g	stG643.0	29	2066987	2152	67	39.4	ERR10679660
121	SD_OUS2	g	stG480.0	8	2128090	2143	61	39	ERR10680229
122	SD_OUS3	c	stG62647.0	20	2126822	2154	59	39.2	ERR10680230
123	SD_OUS4	g	stG2078.0	17	2092190	2135	65	39.4	ERR10680231
124	SD_OUS5	g	stG10.0	15	2111157	2141	64	39.3	ERR10680232
125	SD_OUS6	c	stG62647.0	20	2098329	2150	62	39.2	ERR10680233
126	SD_OUS7	g	stG652.0	138	2126364	2229	71	39.3	ERR10680234
127	SD_OUS8	g	stC74a.0	17	2151651	2200	73	39.2	ERR10680235
128	SD_OUS9	g	stC74a.0	17	2173474	2212	83	39.3	ERR10680236
129	SD_OUS10	c	stG62647.0	20	2094286	2149	60	39.3	ERR10680237
130	SD_OUS11	c	stG62647.0	20	2095048	2142	63	39.2	ERR10680238
131	SD_OUS13	c	stG62647.0	20	2141921	2184	67	39.2	ERR10680239
132	SD_OUS14	g	stC74a.0	77	2168595	2223	72	39.3	ERR10680240
133	SD_OUS15	g	stG2078.0	17	2153235	2222	69	39.3	ERR10680241
134	SD_OUS16	g	stG643.0	12	2196550	2259	72	39.2	ERR10680242
135	SD_OUS17	g	stC74a.0	29	2059327	2141	65	39.4	ERR10680243
136	SD_OUS18	g	stC74a.0	29	2117504	2206	70	39.3	ERR10680244
137	SD_OUS19	g	stG485.0	29	2174392	2272	70	39.2	ERR10680245
138	SD_OUS20	c	stG62647.0	20	2096419	2153	67	39.2	ERR10680246
139	SD_OUS21	c	stG62647.0	20	2113756	2168	65	39.2	ERR10680247
140	SD_OUS22	g	stC1400.0	66	2040088	2128	72	39.5	ERR10680248
141	SD_OUS23	g	stG245.0	127	2127923	2189	60	39.3	ERR10680249
142	SD_OUS31	g	stG2078.0	17	2276182	2391	74	39.4	ERR10680250
143	SD_NORM009	g	stG6.23	12	2168206	2257	64	39.3	ERR10680251
144	SD_NORM35	c	stG62647.0	20	2170746	2243	60	39.2	ERR10680252
145	SD_NORM37	g	stG643.0	12	2176387	2278	71	39.3	ERR10680253
146	SD_NORM39	g	stG10.0	15	2129021	2203	61	39.1	ERR10680254
147	SD_NORM44	c	stG62647.0	20	2115792	2180	59	39.2	ERR10680255
148	SD_NORM54	c	stG643.1	573	2022921	2082	66	39.3	ERR10680256
149	SD_NORM55	c	stG643.1	183	2066252	2103	62	39.1	ERR10680257
150	SD_NORM56	g	stG480.0	8	2115792	2180	59	39.2	ERR10680258
151	SD_NORM89	g	stC74a.0	29	2144632	2260	68	39.3	ERR10680259
152	SD_NORM111	g	stG166b.0	29	2158857	2243	68	39.3	ERR10680260
153	SD_NORM113	g	stG643.0	73	2226597	2297	82	39.2	ERR10680261
154	SD_NORM114	c	stG5420.0	20	2142723	2202	61	39.2	ERR10680262
155	SD_NORM115	g	stG643.0	588	2249237	2345	89	39.2	ERR10680263
156	SD_NORM116	g	stG6.4	12	2143862	2193	72	39.3	ERR10680264
157	SD_NORM117	g	stG485.0	29	2247888	2362	74	39.2	ERR10680265
158	SD_NORM118	c	stG653.2	3	2181045	2284	65	39.1	ERR10680266
159	SD_NORM119	c	stG62647.0	20	2141917	2202	63	39.2	ERR10680267
160	SD_NORM120	c	stG2574.3	20	2095346	2132	58	39.3	ERR10680268
161	SD_NORM121	c	stG652.0	114	2053550	2081	70	39.5	ERR10680269
162	SD_NORM122	g	stG6.25	585	2249951	2386	92	39.1	ERR10680270
163	SD_NORM123	g	stC74a.0	29	2045649	2080	61	39.3	ERR10680271
164	SD_NORM124	c	stG62647.0	20	2099808	2138	64	39.2	ERR10680272
165	SD_NORM133	g	stG6.3	12	2367443	2515	95	39.2	ERR10680273
166	SD_NORM134	g	stG485.0	583	2270727	2370	81	39.2	ERR10680274
167	SD_NORM135	g	stG485.0	55	2206219	2288	73	39.2	ERR10680275
168	SD_NORM136	g	stC74a.0	17	2105831	2128	69	39.4	ERR10680276
169	SD_NORM137	g	stG643.0	12	2194716	2297	72	39.2	ERR10680277
170	SD_NORM138	g	stG480.0	8	2133083	2190	60	39.1	ERR10680278
171	SD_NORM139	g	stC74a.0	29	2202344	2287	72	39.3	ERR10680279
172	SD_NORM140	g	stC74a.0	29	2178133	2303	77	39.3	ERR10680280
173	SD_NORM141	g	stG480.0	574	2124602	2171	63	39.2	ERR10680281
174	SD_NORM142	g	stC74a.0	29	2115753	2171	63	39.3	ERR10680282
175	SD_NORM144	g	stG485.0	603	2250180	2365	90	39.2	ERR10680283
176	SD_NORM145	g	stG485.0	17	2066936	2116	67	39.3	ERR10680284
177	SD_NORM146	g	stG652.0	138	2205887	2343	85	39.2	ERR10680285
178	SD_NORM147	c	stG62647.0	20	2169664	2251	58	39.2	ERR10680286
179	SD_NORM148	g	stG166b.0	25	2082997	2170	54	39.3	ERR10680287
180	SD_NORM156	c	stG62647.0	20	2097028	2138	63	39.2	ERR10680288
181	SD_NORM166	g	stG840.0	17	2071349	2079	64	39.3	ERR10680289
182	SD_NORM167	c	stG62647.0	20	2092986	2136	60	39.3	ERR10680290
183	SD_NORM168	g	stG245.1	282	2178217	2231	70	39.4	ERR10680291
184	SD_NORM169	g	stG166b.0	25	2049313	2139	58	39.4	ERR10680292
185	SD_NORM170	g	stC74a.0	77	2146143	2248	68	39.3	ERR10680293
186	SD_NORM171	c	stG62647.0	20	2080204	2285	78	39.2	ERR10680294
187	SD_NORM172	g	stG643.0	8	2168946	2202	57	39.2	ERR10680295
188	SD_NORM173	g	stG652.0	138	2161588	2249	65	39.3	ERR10680296
189	SD_NORM174	g	stG245.0	29	2149951	2310	88	39.3	ERR10680297
190	SD_NORM175	c	stG62647.0	20	2141917	2202	63	39.2	ERR10680298
191	SD_NORM176	c	stG62647.0	20	2044919	2065	64	39.3	ERR10680299
192	SD_NORM177	g	stG485.0	29	2208901	2325	73	39.5	ERR10680300
193	SD_NORM178	g	stG166b.0	25	2103822	2195	53	39.4	ERR10680301
194	SD_NORM179	g	stG6.0	63	2154768	2226	114	39	ERR10680302
195	SD_NORM180	g	stG485.0	325	2137687	2198	71	39.3	ERR10680303
196	SD_NORM181	g	stG485.0	55	2069320	2099	73	39.4	ERR10680304
197	SD_NORM182	c	stG652.0	591	2090839	2115	69	39.3	ERR10680305
198	SD_NORM183	g	stG10.0	15	2137582	2173	66	39.2	ERR10680306
199	SD_NORM185	g	stG6.3	12	2232439	2345	86	39.3	ERR10680307
200	SD_NORM186	c	stG6.25	575	2113493	2143	61	39.3	ERR10680308
201	SD_NORM187	g	stG10.0	576	2183430	2218	67	39.2	ERR10680309
203	SD_NORM189	g	stC74a.0	8	2158583	2230	66	39.1	ERR10680310
204	SD_NORM190	g	stG480.0	17	2069082	2121	69	39.4	ERR10680311
205	SD_NORM191	c	stG62647.0	20	2135029	2169	75	39.2	ERR10680312
206	SD_NORM192	c	stG652.8	598	2295024	2373	72	39.1	ERR10680313
207	SD_NORM193	g	stC74a.0	29	2134025	2267	67	39.3	ERR10680314
208	SD_NORM194	c	stG62647.0	20	2102484	2151	61	39.2	ERR10680315
209	SD_NORM195	g	stG485.0	17	2066215	2129	62	39.3	ERR10680316
210	SD_NORM196	g	stG485.0	29	2252133	2391	81	39.2	ERR10680317
211	SD_NORM197	g	stG485.0	325	2216389	2318	72	39.4	ERR10680318
212	SD_NORM198	g	stG652.0	138	2151957	2257	59	39.3	ERR10680319
213	SD_NORM199	g	stC6979.0	54	2161309	2225	66	39.3	ERR10680320
214	SD_NORM200	c	stG62647.0	20	2094795	2141	63	39.2	ERR10680321
215	SD_NORM201	g	stC74a.0	29	2183641	2289	79	39.3	ERR10680322
216	SD_NORM202	c	stG62647.0	20	2150875	2194	59	39.2	ERR10680323
217	SD_NORM203	g	stG10.0	15	2190101	2266	71	39.2	ERR10680324
218	SD_NORM204	g	stG485.0	592	2179992	2245	77	39.3	ERR10680325
219	SD_NORM205	g	stG10.0	333	2140632	2174	64	39.2	ERR10680326
220	SD_NORM206	g	stG643.0	12	2214605	2286	83	39.3	ERR10680327
221	SD_NORM207	c	stG62647.0	20	2096879	2122	60	39.3	ERR10680328
222	SD_NORM208	g	stG6792.0	8	2344886	2410	64	38.8	ERR10680329
223	SD_NORM209	g	stG6.0	63	2085948	2155	83	39.3	ERR10680330
224	SD_NORM210	g	stG652.0	138	2141297	2222	73	39.3	ERR10680331
225	SD_NORM211	g	stG485.0	604	2178734	2260	93	39	ERR10680332
226	SD_NORM212	c	stG62647.0	20	2180095	2254	59	39.2	ERR10680333
227	SD_NORM213	g	stG6.3	589	2251322	2360	71	39.3	ERR10680334
228	SD_NORM214	g	stG4222.0	17	2055234	2081	77	39.4	ERR10680335
229	SD_NORM215	g	stG2078.0	17	2099297	2142	71	39.4	ERR10680336
230	SD_NORM216	c	stG485.0	69	2041097	2092	84	39.4	ERR10680337
231	SD_NORM217	g	stG6792.3	17	2102910	2127	71	39.3	ERR10680338
232	SD_NORM218	g	stG652.0	138	2274723	2399	77	39.2	ERR10680339
233	SD_NORM219	g	stG840.0	17	2173154	2249	71	39.3	ERR10680340
234	SD_NORM220	c	stG62647.0	20	2128949	2159	58	39.2	ERR10680341
235	SD_NORM221	c	stG62647.0	20	2163244	2201	65	39.2	ERR10680342
236	SD_NORM222	g	stG2078.0	17	2119776	2172	74	39.3	ERR10680343
237	SD_NORM223	c	stG62647.0	20	2085166	2109	60	39.3	ERR10680344
238	SD_NORM224	c	stG652.0	114	2107508	2131	75	39.3	ERR10680345
239	SD_NORM225	g	stG6.0	63	1995597	2053	80	39.4	ERR10680346
240	SD_NORM226	c	stG62647.0	20	2097367	2129	67	39.2	ERR10680347
241	SD_NORM227	g	stG485.0	17	2142982	2166	70	39.4	ERR10680348
242	SD_NORM228	c	stG643.1	183	2170842	2235	65	39.1	ERR10680349
243	SD_NORM229	g	stG485.0	17	2091983	2132	76	39.4	ERR10680350
244	SD_NORM230	g	stG6.0	146	2107197	2178	63	39.4	ERR10680351
245	SD_NORM231	g	stG643.0	12	2208919	2282	74	39.2	ERR10680352
246	SD_NORM232	g	stG485.0	29	2209811	2317	81	39.3	ERR10680353
247	SD_NORM233	g	stG840.0	30	2062465	2179	71	39.2	ERR10680354
248	SD_NORM234	g	stG2078.0	577	2075556	2157	68	39.4	ERR10680355
249	SD_NORM235	g	stG2078.13	17	2100927	2162	67	39.4	ERR10680356
250	SD_NORM236	g	stG6.23	12	2269909	2401	82	39.2	ERR10680357
251	SD_NORM237	g	stG245.1	282	2168104	2231	66	39.5	ERR10680358
252	SD_NORM238	g	stG485.0	17	2140386	2209	66	39.3	ERR10680359
253	SD_NORM254	c	stG62647.0	20	2141112	2186	72	39.2	ERR10680360
254	SD_NORM274	g	stG6.24	52	2118489	2221	85	39.4	ERR10680361
255	SD_NORM275	g	stG485.0	29	2189465	2298	66	39.4	ERR10680362
256	SD_NORM276	c	stG485.0	69	2051465	2122	84	39.4	ERR10680363
257	SD_NORM277	g	stG480.0	8	2143108	2335	58	39.3	ERR10680364
258	SD_NORM278	c	stG652.0	114	2072055	2187	69	39.5	ERR10680365
259	SD_NORM279	g	stG6792.3	17	2135723	2271	68	39.3	ERR10680366
260	SD_NORM280	c	stG62647.0	599	2098031	2139	66	39.2	ERR10680367
261	SD_NORM281	g	stG6.4	12	2224506	2292	73	39.2	ERR10680368
262	SD_NORM282	g	stG643.0	73	2230609	2715	70	39.1	ERR10680369
263	SD_NORM288	g	stG10.0	15	2172326	2229	65	39.1	ERR10680370
264	SD_NORM292	c	stG62647.0	20	2157111	2248	64	39.2	ERR10684066
265	SD_NORM293	g	stG485.0	29	2228156	2370	73	39.2	ERR10680371
266	SD_NORM296	g	stG643.0	12	2208867	2303	86	39.2	ERR10680372
267	SD_NORM301	g	stG6.25	55	2131486	2200	71	39.2	ERR10680373
268	SD_NORM302	g	stG643.0	73	2242609	2330	83	39.1	ERR10680374
269	SD_N2019_10	g	stG652.21	138	2242865	2447	82	39.2	ERR10680375
270	SD_N2019_11	g	stG480.2	8	2153176	2293	65	39.1	ERR10680376
271	SD_N2019_12	c	stG62647.0	20	2163893	2244	57	39.3	ERR10680377
272	SD_N2019_13	c	stG62647.0	20	2135348	2281	57	39.2	ERR10680378
273	SD_N2019_19	c	stG62647.0	20	2095061	2166	58	39.2	ERR10680379
274	SD_N2019_21	g	stG6.24	63	2112395	2229	78	39.4	ERR10680380
275	SD_N2019_22	g	stG485.0	17	2134010	2226	70	39.3	ERR10680381
