# Supplementary material for: Genomic epidemiology of Streptococcus dysgalactiae subsp. equisimilis strains causing invasive disease in Norway during 2018
Source: Front Microbiol. 2023 Apr 17;14:1171913. doi: 10.3389/fmicb.2023.1171913 (PMC10361778; doi:10.3389/fmicb.2023.1171913)
Supplement: Supplementary file 2 [file Table_2.XLSX]

## Sheet: Ark1
Nr	ID	ST	CC	emm	Country	Accession	Year
1	iSDSE_NORM1	20	20	stG62647	Norway	ERR10679282	2018
2	iSDSE_NORM2	569	569	stG652	Norway	ERR10679284	2018
3	iSDSE_NORM3	69	128	stG485	Norway	ERR10679290	2018
4	iSDSE_NORM4	12	17	stG643	Norway	ERR10679292	2018
5	iSDSE_NORM5	55	29	stG6	Norway	ERR10679293	2018
6	iSDSE_NORM6	34	34	stC1400	Norway	ERR10679294	2018
7	iSDSE_NORM7	20	20	stG62647	Norway	ERR10679296	2018
8	iSDSE_NORM8	114	114	stG652	Norway	ERR10679298	2018
9	iSDSE_NORM9	17	17	stC74a	Norway	ERR10679299	2018
10	iSDSE_NORM10	114	114	stG652	Norway	ERR10679301	2018
11	iSDSE_NORM11	20	20	stG62647	Norway	ERR10679303	2018
12	iSDSE_NORM12	17	17	stC74a	Norway	ERR10679305	2018
13	iSDSE_NORM13	17	17	stG2078	Norway	ERR10679306	2018
14	iSDSE_NORM14	20	20	stG62647	Norway	ERR10483665	2018
15	iSDSE_NORM15	20	20	stG62647	Norway	ERR10483743	2018
16	iSDSE_NORM16	12	17	stG6	Norway	ERR10679308	2018
17	iSDSE_NORM17	20	20	stG62647	Norway	ERR10679310	2018
18	iSDSE_NORM18	183	15	stG643	Norway	ERR10679312	2018
19	iSDSE_NORM19	20	20	stG62647	Norway	ERR10679313	2018
20	iSDSE_NORM20	13	13	stC9431	Norway	ERR10483666	2018
21	iSDSE_NORM21	20	20	stG62647	Norway	ERR10679314	2018
22	iSDSE_NORM22	15	15	stG10	Norway	ERR10679315	2018
23	iSDSE_NORM23	12	17	stG6	Norway	ERR10488896	2018
24	iSDSE_NORM24	73	17	stG643	Norway	ERR10679316	2018
25	iSDSE_NORM25	17	17	stC5345	Norway	ERR10488913	2018
26	iSDSE_NORM26	17	17	stC74a	Norway	ERR10488914	2018
27	iSDSE_NORM27	29	29	stG245	Norway	ERR10483667	2018
28	iSDSE_NORM28	17	17	stG485	Norway	ERR10679317	2018
29	iSDSE_NORM29	77	29	stC74a	Norway	ERR10679319	2018
30	iSDSE_NORM30	20	20	stG2574	Norway	ERR10679320	2018
31	iSDSE_NORM31	149	29	stG485	Norway	ERR10679322	2018
32	iSDSE_NORM32	12	17	stG6	Norway	ERR10679323	2018
33	iSDSE_NORM33	20	20	stG62647	Norway	ERR10679324	2018
34	iSDSE_NORM34	29	29	stC74a	Norway	ERS5692434	2018
35	iSDSE_NORM35	17	17	stG2078	Norway	ERS5692435	2018
36	iSDSE_NORM36	23	23	stG2574	Norway	GCA_011379535.1	2018
37	iSDSE_NORM37	17	17	stG485	Norway	ERS5692436	2018
38	iSDSE_NORM38	30	30	stG485	Norway	ERS5692437	2018
39	iSDSE_NORM39	17	17	stG485	Norway	ERR10679327	2018
40	iSDSE_NORM40	20	20	stG62647	Norway	ERS5692438	2018
41	iSDSE_NORM41	12	17	stG643	Norway	ERS5692439	2018
42	iSDSE_NORM42	29	29	stG245	Norway	ERS5692440	2018
43	iSDSE_NORM43	29	29	stG245	Norway	ERR10489037	2018
44	iSDSE_NORM44	12	17	stG643	Norway	ERS5692441	2018
45	iSDSE_NORM45	17	17	stG480	Norway	ERR10679328	2018
46	iSDSE_NORM46	20	20	stG62647	Norway	ERS5692442	2018
47	iSDSE_NORM47	17	17	stG2078	Norway	GCA_011327345.1	2018
48	iSDSE_NORM48	17	17	stC74a	Norway	ERS5692443	2018
49	iSDSE_NORM49	20	20	stG62647	Norway	ERS5692444	2018
50	iSDSE_NORM50	77	29	stC74a	Norway	ERS5692445	2018
51	iSDSE_NORM51	20	20	stG62647	Norway	ERS5692446	2018
52	iSDSE_NORM52	29	29	stG485	Norway	ERS5692447	2018
53	iSDSE_NORM53	17	17	stG485	Norway	ERR10679329	2018
54	iSDSE_NORM54	17	17	stC5345	Norway	ERS5692448	2018
55	iSDSE_NORM55	8	8	stG480	Norway	ERS5692449	2018
56	iSDSE_NORM56	8	8	stG480	Norway	ERS5692450	2018
57	iSDSE_NORM57	20	20	stG62647	Norway	ERS5692451	2018
58	iSDSE_NORM58	17	17	stC74a	Norway	GCA_011379515.1	2018
59	iSDSE_NORM59	17	17	stG2078	Norway	ERS5692452	2018
60	iSDSE_NORM60	29	29	stG166b	Norway	ERR10679331	2018
61	iSDSE_NORM61	595	595	stG245	Norway	ERR10679333	2018
62	iSDSE_NORM62	595	595	stG245	Norway	ERR10679335	2018
63	iSDSE_NORM63	17	17	stG2078	Norway	ERS5692453	2018
64	iSDSE_NORM64	29	29	stG485	Norway	ERR10679337	2018
65	iSDSE_NORM65	30	30	stG840	Norway	ERR10679338	2018
66	iSDSE_NORM66	8	8	stG480	Norway	ERS5692454	2018
67	iSDSE_NORM67	17	17	stC74a	Norway	ERS5692455	2018
68	iSDSE_NORM68	15	15	stG10	Norway	ERS5692456	2018
69	iSDSE_NORM69	20	20	stG62647	Norway	ERS5692457	2018
70	iSDSE_NORM70	29	29	stC74a	Norway	ERR10679340	2018
71	iSDSE_NORM71	63	63	stG6	Norway	ERR10679342	2018
72	iSDSE_NORM72	602	20	stG62647	Norway	ERR10679344	2018
73	iSDSE_NORM73	585	585	stG6	Norway	ERR10679350	2018
74	iSDSE_NORM74	183	15	stG643	Norway	ERR10679351	2018
75	iSDSE_NORM75	570	15	stG6	Norway	ERR10483751	2018
76	iSDSE_NORM76	595	595	stG245	Norway	ERR10483759	2018
77	iSDSE_NORM77	15	15	stG245	Norway	ERR10679354	2018
78	iSDSE_NORM78	20	20	stG62647	Norway	ERR10679356	2018
79	iSDSE_NORM79	20	20	stG62647	Norway	ERR10679358	2018
80	iSDSE_NORM80	183	15	stG643	Norway	ERR10679360	2018
81	iSDSE_NORM81	282	17	stG245	Norway	ERR10679362	2018
82	iSDSE_NORM82	8	8	stG480	Norway	ERR10679364	2018
83	iSDSE_NORM83	17	17	stC74a	Norway	ERR10679366	2018
84	iSDSE_NORM84	8	8	stG480	Norway	ERR10679368	2018
85	iSDSE_NORM85	17	17	stG2078	Norway	ERR10679371	2018
86	iSDSE_NORM86	183	15	stG643	Norway	ERR10679373	2018
87	iSDSE_NORM87	12	17	stG6	Norway	ERR10679375	2018
88	iSDSE_NORM88	15	15	stG10	Norway	ERR10679377	2018
89	iSDSE_NORM89	586	63	stG652	Norway	ERR10679379	2018
90	iSDSE_NORM90	17	17	stG2078	Norway	ERR10679381	2018
91	iSDSE_NORM91	55	29	stG485	Norway	ERR10679383	2018
92	iSDSE_NORM92	29	29	stG245	Norway	ERR10679384	2018
93	iSDSE_NORM93	587	15	stG10	Norway	ERR10679387	2018
94	iSDSE_NORM94	17	17	stG2078	Norway	ERR10679389	2018
95	iSDSE_NORM95	29	29	stC74a	Norway	ERR10679391	2018
96	iSDSE_NORM96	114	114	stG652	Norway	ERR10679393	2018
97	iSDSE_NORM97	20	20	stG62647	Norway	ERR10679395	2018
98	iSDSE_NORM98	15	15	stG10	Norway	ERR10679397	2018
99	iSDSE_NORM99	77	29	stC74a	Norway	ERR10679400	2018
100	iSDSE_NORM100	15	15	stG10	Norway	ERR10679402	2018
101	iSDSE_NORM101	183	15	stG2078	Norway	ERR10679404	2018
102	iSDSE_NORM102	73	17	stG643	Norway	ERR10679406	2018
103	iSDSE_NORM103	4	4	stG6792	Norway	ERR10679408	2018
104	iSDSE_NORM104	593	17	stG2078	Norway	ERR10679410	2018
105	iSDSE_NORM105	20	20	stG62647	Norway	ERR10679411	2018
106	iSDSE_NORM106	29	29	stC74a	Norway	ERR10679415	2018
107	iSDSE_NORM107	77	29	stC74a	Norway	ERR10679416	2018
108	iSDSE_NORM108	29	29	stC74a	Norway	ERR10679418	2018
109	iSDSE_NORM109	55	29	stG485	Norway	ERR10679421	2018
110	iSDSE_NORM110	20	20	stG6	Norway	ERR10679424	2018
111	iSDSE_NORM111	17	17	stC74a	Norway	ERR10679426	2018
112	iSDSE_NORM112	596	17	stG485	Norway	ERR10679429	2018
113	iSDSE_NORM113	17	17	stG485	Norway	ERR10679430	2018
114	iSDSE_NORM114	597	17	stG6	Norway	ERR10488895	2018
115	iSDSE_NORM115	594	29	stG652	Norway	ERR10489036	2018
116	iSDSE_NORM116	571	571	emm220	Norway	ERR10489039	2018
117	iSDSE_NORM117	17	17	stC5345	Norway	ERR10679432	2018
118	iSDSE_NORM118	584	17	stG2078	Norway	ERR10489040	2018
119	iSDSE_NORM119	572	17	stC5345	Norway	ERR10489043	2018
120	SD_OUS1	29	29	stG643	Norway	ERR10679660	2018
121	SD_OUS2	8	8	stG480	Norway	ERR10680229	2018
122	SD_OUS3	20	20	stG62647	Norway	ERR10680230	2018
123	SD_OUS4	17	17	stG2078	Norway	ERR10680231	2018
124	SD_OUS5	15	15	stG10	Norway	ERR10680232	2018
125	SD_OUS6	20	20	stG62647	Norway	ERR10680233	2018
126	SD_OUS7	138	138	stG652	Norway	ERR10680234	2018
127	SD_OUS8	17	17	stC74a	Norway	ERR10680235	2018
128	SD_OUS9	17	17	stC74a	Norway	ERR10680236	2018
129	SD_OUS10	20	20	stG62647	Norway	ERR10680237	2018
130	SD_OUS11	20	20	stG62647	Norway	ERR10680238	2018
131	SD_OUS13	20	20	stG62647	Norway	ERR10680239	2018
132	SD_OUS14	77	29	stC74a	Norway	ERR10680240	2018
133	SD_OUS15	17	17	stG2078	Norway	ERR10680241	2018
134	SD_OUS16	12	17	stG643	Norway	ERR10680242	2018
135	SD_OUS17	29	29	stC74a	Norway	ERR10680243	2018
136	SD_OUS18	29	29	stC74a	Norway	ERR10680244	2018
137	SD_OUS19	29	29	stG485	Norway	ERR10680245	2018
138	SD_OUS20	20	20	stG62647	Norway	ERR10680246	2018
139	SD_OUS21	20	20	stG62647	Norway	ERR10680247	2018
140	SD_OUS22	66	66	stC1400	Norway	ERR10680248	2018
141	SD_OUS23	127	25	stG245	Norway	ERR10680249	2018
142	SD_OUS31	17	17	stG2078	Norway	ERR10680250	2018
143	SD_NORM009	12	17	stG6	Norway	ERR10680251	2018
144	SD_NORM035	20	20	stG62647	Norway	ERR10680252	2018
145	SD_NORM037	12	17	stG643	Norway	ERR10680253	2018
146	SD_NORM039	15	15	stG10	Norway	ERR10680254	2018
147	SD_NORM044	20	20	stG62647	Norway	ERR10680255	2018
148	SD_NORM054	573	573	stG643	Norway	ERR10680256	2018
149	SD_NORM055	183	15	stG643	Norway	ERR10680257	2018
150	SD_NORM056	8	8	stG480	Norway	ERR10680258	2018
151	SD_NORM089	29	29	stC74a	Norway	ERR10680259	2018
152	SD_NORM111	29	29	stG166b	Norway	ERR10680260	2018
153	SD_NORM113	73	17	stG643	Norway	ERR10680261	2018
154	SD_NORM114	20	20	stG5420	Norway	ERR10680262	2018
155	SD_NORM115	588	17	stG643	Norway	ERR10680263	2018
156	SD_NORM116	12	17	stG6	Norway	ERR10680264	2018
157	SD_NORM117	29	29	stG485	Norway	ERR10680265	2018
158	SD_NORM118	3	3	stG653	Norway	ERR10680266	2018
159	SD_NORM119	20	20	stG62647	Norway	ERR10680267	2018
160	SD_NORM120	20	20	stG2574	Norway	ERR10680268	2018
161	SD_NORM121	114	114	stG652	Norway	ERR10680269	2018
162	SD_NORM122	585	585	stG6	Norway	ERR10680270	2018
163	SD_NORM123	29	29	stC74a	Norway	ERR10680271	2018
164	SD_NORM124	20	20	stG62647	Norway	ERR10680272	2018
165	SD_NORM133	12	17	stG6	Norway	ERR10680273	2018
166	SD_NORM134	583	17	stG485	Norway	ERR10680274	2018
167	SD_NORM135	55	29	stG485	Norway	ERR10680275	2018
168	SD_NORM136	17	17	stC74a	Norway	ERR10680276	2018
169	SD_NORM137	12	17	stG643	Norway	ERR10680277	2018
170	SD_NORM138	8	8	stG480	Norway	ERR10680278	2018
171	SD_NORM139	29	29	stC74a	Norway	ERR10680279	2018
172	SD_NORM140	29	29	stC74a	Norway	ERR10680280	2018
173	SD_NORM141	574	8	stG480	Norway	ERR10680281	2018
174	SD_NORM142	29	29	stC74a	Norway	ERR10680282	2018
175	SD_NORM144	603	29	stG485	Norway	ERR10680283	2018
176	SD_NORM145	17	17	stG485	Norway	ERR10680284	2018
177	SD_NORM146	138	138	stG652	Norway	ERR10680285	2018
178	SD_NORM147	20	20	stG62647	Norway	ERR10680286	2018
179	SD_NORM148	25	25	stG166b	Norway	ERR10680287	2018
180	SD_NORM156	20	20	stG62647	Norway	ERR10680288	2018
181	SD_NORM166	17	17	stG840	Norway	ERR10680289	2018
182	SD_NORM167	20	20	stG62647	Norway	ERR10680290	2018
183	SD_NORM168	282	17	stG245	Norway	ERR10680291	2018
184	SD_NORM169	25	25	stG166b	Norway	ERR10680292	2018
185	SD_NORM170	77	29	stC74a	Norway	ERR10680293	2018
186	SD_NORM171	20	20	stG62647	Norway	ERR10680294	2018
187	SD_NORM172	8	8	stG643	Norway	ERR10680295	2018
188	SD_NORM173	138	138	stG652	Norway	ERR10680296	2018
189	SD_NORM174	29	29	stG245	Norway	ERR10680297	2018
190	SD_NORM175	20	20	stG62647	Norway	ERR10680298	2018
191	SD_NORM176	20	20	stG62647	Norway	ERR10680299	2018
192	SD_NORM177	29	29	stG485	Norway	ERR10680300	2018
193	SD_NORM178	25	25	stG166b	Norway	ERR10680301	2018
194	SD_NORM179	63	63	stG6	Norway	ERR10680302	2018
195	SD_NORM180	325	29	stG485	Norway	ERR10680303	2018
196	SD_NORM181	55	29	stG485	Norway	ERR10680304	2018
197	SD_NORM182	591	114	stG652	Norway	ERR10680305	2018
198	SD_NORM183	15	15	stG10	Norway	ERR10680306	2018
199	SD_NORM185	12	17	stG6	Norway	ERR10680307	2018
200	SD_NORM186	575	20	stG6	Norway	ERR10680308	2018
201	SD_NORM187	576	15	stG10	Norway	ERR10680309	2018
203	SD_NORM189	8	8	stC74a	Norway	ERR10680310	2018
204	SD_NORM190	17	17	stG480	Norway	ERR10680311	2018
205	SD_NORM191	20	20	stG62647	Norway	ERR10680312	2018
206	SD_NORM192	598	598	stG652	Norway	ERR10680313	2018
207	SD_NORM193	29	29	stC74a	Norway	ERR10680314	2018
208	SD_NORM194	20	20	stG62647	Norway	ERR10680315	2018
209	SD_NORM195	17	17	stG485	Norway	ERR10680316	2018
210	SD_NORM196	29	29	stG485	Norway	ERR10680317	2018
211	SD_NORM197	325	29	stG485	Norway	ERR10680318	2018
212	SD_NORM198	138	138	stG652	Norway	ERR10680319	2018
213	SD_NORM199	54	29	stC6979	Norway	ERR10680320	2018
214	SD_NORM200	20	20	stG62647	Norway	ERR10680321	2018
215	SD_NORM201	29	29	stC74a	Norway	ERR10680322	2018
216	SD_NORM202	20	20	stG62647	Norway	ERR10680323	2018
217	SD_NORM203	15	15	stG10	Norway	ERR10680324	2018
218	SD_NORM204	592	17	stG485	Norway	ERR10680325	2018
219	SD_NORM205	333	15	stG10	Norway	ERR10680326	2018
220	SD_NORM206	12	17	stG643	Norway	ERR10680327	2018
221	SD_NORM207	20	20	stG62647	Norway	ERR10680328	2018
222	SD_NORM208	8	8	stG6792	Norway	ERR10680329	2018
223	SD_NORM209	63	63	stG6	Norway	ERR10680330	2018
224	SD_NORM210	138	138	stG652	Norway	ERR10680331	2018
225	SD_NORM211	604	128	stG485	Norway	ERR10680332	2018
226	SD_NORM212	20	20	stG62647	Norway	ERR10680333	2018
227	SD_NORM213	589	17	stG6	Norway	ERR10680334	2018
228	SD_NORM214	17	17	stG4222	Norway	ERR10680335	2018
229	SD_NORM215	17	17	stG2078	Norway	ERR10680336	2018
230	SD_NORM216	69	128	stG485	Norway	ERR10680337	2018
231	SD_NORM217	17	17	stG6792	Norway	ERR10680338	2018
232	SD_NORM218	138	138	stG652	Norway	ERR10680339	2018
233	SD_NORM219	17	17	stG840	Norway	ERR10680340	2018
234	SD_NORM220	20	20	stG62647	Norway	ERR10680341	2018
235	SD_NORM221	20	20	stG62647	Norway	ERR10680342	2018
236	SD_NORM222	17	17	stG2078	Norway	ERR10680343	2018
237	SD_NORM223	20	20	stG62647	Norway	ERR10680344	2018
238	SD_NORM224	114	114	stG652	Norway	ERR10680345	2018
239	SD_NORM225	63	63	stG6	Norway	ERR10680346	2018
240	SD_NORM226	20	20	stG62647	Norway	ERR10680347	2018
241	SD_NORM227	17	17	stG485	Norway	ERR10680348	2018
242	SD_NORM228	183	15	stG643	Norway	ERR10680349	2018
243	SD_NORM229	17	17	stG485	Norway	ERR10680350	2018
244	SD_NORM230	146	146	stG6	Norway	ERR10680351	2018
245	SD_NORM231	12	17	stG643	Norway	ERR10680352	2018
246	SD_NORM232	29	29	stG485	Norway	ERR10680353	2018
247	SD_NORM233	30	30	stG840	Norway	ERR10680354	2018
248	SD_NORM234	577	30	stG2078	Norway	ERR10680355	2018
249	SD_NORM235	17	17	stG2078	Norway	ERR10680356	2018
250	SD_NORM236	12	17	stG6	Norway	ERR10680357	2018
251	SD_NORM237	282	17	stG245	Norway	ERR10680358	2018
252	SD_NORM238	17	17	stG485	Norway	ERR10680359	2018
253	SD_NORM254	20	20	stG62647	Norway	ERR10680360	2018
254	SD_NORM274	52	63	stG6	Norway	ERR10680361	2018
255	SD_NORM275	29	29	stG485	Norway	ERR10680362	2018
256	SD_NORM276	69	128	stG485	Norway	ERR10680363	2018
257	SD_NORM277	8	8	stG480	Norway	ERR10680364	2018
258	SD_NORM278	114	114	stG652	Norway	ERR10680365	2018
259	SD_NORM279	17	17	stG6792	Norway	ERR10680366	2018
260	SD_NORM280	599	20	stG62647	Norway	ERR10680367	2018
261	SD_NORM281	12	17	stG6	Norway	ERR10680368	2018
262	SD_NORM282	73	17	stG643	Norway	ERR10680369	2018
263	SD_NORM288	15	15	stG10	Norway	ERR10680370	2018
264	SD_NORM292	20	20	stG62647	Norway	ERR10684066	2018
265	SD_NORM293	29	29	stG485	Norway	ERR10680371	2018
266	SD_NORM296	12	17	stG643	Norway	ERR10680372	2018
267	SD_NORM301	55	29	stG6	Norway	ERR10680373	2018
268	SD_NORM302	73	17	stG643	Norway	ERR10680374	2018
269	SD_N2019-10	138	138	stG652	Norway	ERR10680375	2018
270	SD_N2019-11	8	8	stG480	Norway	ERR10680376	2018
271	SD_N2019-12	20	20	stG62647	Norway	ERR10680377	2018
272	SD_N2019-13	20	20	stG62647	Norway	ERR10680378	2018
273	SD_N2019-19	20	20	stG62647	Norway	ERR10680379	2018
274	SD_N2019-21	63	63	stG6	Norway	ERR10680380	2018
275	SD_N2019-22	17	17	stG485	Norway	ERR10680381	2018
276	Man_1	15	15	stG245	Canada	SRR3676016	2014
277	Man_2	270	25	stG6	Canada	SRR3676017	2014
278	Man_3	15	15	stG652	Canada	SRR3676050	2014
279	Man_4	20	20	stG62647	Canada	SRR3676061	2014
280	Man_5	20	20	stG62647	Canada	SRR3676072	2014
281	Man_6	3	3	stC839	Canada	SRR3676083	2013
282	Man_7	17	17	stG245	Canada	SRR3676098	2013
283	Man_8	20	20	stG62647	Canada	SRR3676109	2013
284	Man_9	63	63	stG652	Canada	SRR3676120	2013
285	Man_10	20	20	stG62647	Canada	SRR3676131	2013
286	Man_11	12	17	stG643	Canada	SRR3676018	2013
287	Man_12	138	138	stG652	Canada	SRR3676029	2013
288	Man_13	63	63	stG6	Canada	SRR3676040	2013
289	Man_14	282	17	stG245	Canada	SRR3676043	2013
290	Man_15	20	20	stG62647	Canada	SRR3676044	2013
291	Man_16	17	17	stG245	Canada	SRR3676045	2013
292	Man_17	20	20	stG62647	Canada	SRR3676046	2013
293	Man_18	20	20	stG62647	Canada	SRR3676047	2013
294	Man_19	59	15	stG10	Canada	SRR3676048	2012
295	Man_20	15	15	stG10	Canada	SRR3676049	2012
296	Man_22	274	15	stG245	Canada	SRR3676051	2012
297	Man_24	20	20	stG62647	Canada	SRR3676052	2012
298	Man_25	274	15	stG245	Canada	SRR3676053	2012
299	Man_26	8	8	stG480	Canada	SRR3676054	2012
300	Man_27	282	17	stG245	Canada	SRR3676055	2012
301	Man_28	25	25	stG166b	Canada	SRR3676056	2012
302	Man_29	20	20	stG62647	Canada	SRR3676057	2012
303	Man_30	269	525	stG840	Canada	SRR3676058	2012
304	Man_31	12	17	stG6	Canada	SRR3676059	2012
305	Man_32	448	448	stG653	Canada	SRR3676060	2014
306	Man_33	275	275	stG6	Canada	SRR3676062	2014
307	Man_34	279	279	stG6792	Canada	SRR3676063	2014
308	Man_35	8	8	stG480	Canada	SRR3676064	2014
309	Man_36	282	17	stG480	Canada	SRR3676065	2014
310	Man_37	20	20	stG62647	Canada	SRR3676066	2014
311	Man_38	20	20	stG62647	Canada	SRR3676067	2014
312	Man_39	52	63	stG6	Canada	SRR3676068	2014
313	Man_40	8	8	stG480	Canada	SRR3676069	2014
314	Man_41	17	17	stG245	Canada	SRR3676070	2014
315	Man_42	20	20	stG62647	Canada	SRR3676071	2014
316	Man_43	20	20	stG62647	Canada	SRR3676073	2014
317	Man_44	20	20	stG62647	Canada	SRR3676074	2014
318	Man_45	38	8	stG480	Canada	SRR3676075	2014
319	Man_46	15	15	stG10	Canada	SRR3676076	2014
320	Man_47	8	8	stG643	Canada	SRR3676077	2014
321	Man_48	154	63	stG6	Canada	SRR3676078	2014
322	Man_49	8	8	stG480	Canada	SRR3676079	2014
323	Man_50	17	17	stG245	Canada	SRR3676080	2013
324	Man_51	38	8	stC1400	Canada	SRR3676081	2013
325	Man_52	29	29	stC74a	Canada	SRR3676082	2013
326	Man_53	20	20	stG62647	Canada	SRR3676084	2013
327	Man_54	20	20	stG62647	Canada	SRR3676085	2013
328	Man_55	20	20	stG62647	Canada	SRR3676090	2013
329	Man_56	282	17	stG245	Canada	SRR3676091	2013
330	Man_57	276	66	stG652	Canada	SRR3676092	2013
331	Man_58	20	20	stG62647	Canada	SRR3676093	2013
332	Man_59	323	323	stGLP1	Canada	SRR3676094	2013
333	Man_60	20	20	stG62647	Canada	SRR3676095	2013
334	Man_61	15	15	stG10	Canada	SRR3676096	2013
335	Man_62	17	17	stG245	Canada	SRR3676097	2013
336	Man_63	17	17	stG245	Canada	SRR3676099	2013
337	Man_64	20	20	stG62647	Canada	SRR3676100	2013
338	Man_65	15	15	stG652	Canada	SRR3676101	2013
339	Man_66	17	17	stG245	Canada	SRR3676102	2012
340	Man_67	15	15	stG10	Canada	SRR3676103	2012
341	Man_68	17	17	stG2078	Canada	SRR3676104	2012
342	Man_69	17	17	stG245	Canada	SRR3676105	2012
343	Man_70	17	17	stG245	Canada	SRR3676106	2012
344	Man_71	20	20	stG62647	Canada	SRR3676107	2012
345	Man_72	15	15	stG10	Canada	SRR3676108	2012
346	Man_73	20	20	stG62647	Canada	SRR3676110	2012
347	Man_74	4	4	stG97	Canada	SRR3676111	2012
348	Man_75	3	3	stG653	Canada	SRR3676112	2012
349	Man_76	20	20	stG62647	Canada	SRR3676113	2012
350	Man_77	282	17	stG245	Canada	SRR3676114	2012
351	Man_78	15	15	stG10	Canada	SRR3676115	2012
352	Man_79	17	17	stG2078	Canada	SRR3676116	2012
353	Man_80	17	17	stG245	Canada	SRR3676117	2012
354	Man_81	17	17	stG245	Canada	SRR3676118	2012
355	Man_82	20	20	stG245	Canada	SRR3676119	2012
356	Man_83	20	20	stG62647	Canada	SRR3676121	2012
357	Man_84	265	265	stC36	Canada	SRR3676122	2012
358	Man_85	17	17	stG245	Canada	SRR3676123	2012
359	Man_87	20	20	stG62647	Canada	SRR3676124	2012
360	Man_88	20	20	stG62647	Canada	SRR3676125	2012
361	Man_89	20	20	stG62647	Canada	SRR3676126	2012
362	Man_90	282	17	stG245	Canada	SRR3676127	2012
363	Man_91	20	20	stG62647	Canada	SRR3676128	2012
364	Man_92	17	17	stG245	Canada	SRR3676129	2012
408	KUSD012	127	25	stG245	Japan	DRR362585	2012
409	KUSD013	129	4	stC6979	Japan	DRR362586	2012
410	KUSD014	127	25	stG245	Japan	DRR362587	2012
411	KUSD015	127	25	stG245	Japan	DRR362588	2013
412	KUSD016	17	17	stG6792	Japan	DRR362589	2013
413	KUSD017	17	17	stG6792	Japan	DRR362590	2013
414	KUSD018	17	17	stG653	Japan	DRR362591	2013
415	KUSD019	17	17	stG6792	Japan	DRR362592	2014
416	KUSD020	17	17	stC36	Japan	DRR362593	2014
417	KUSD021	672	17	stG6792	Japan	DRR362594	2015
418	KUSD022	34	34	stC1400	Japan	DRR362595	2015
419	KUSD023	17	17	stG6792	Japan	DRR362596	2015
420	KUSD024	25	25	stG480	Japan	DRR362597	2015
421	KUSD025	17	17	stG6792	Japan	DRR362598	2015
422	KUSD026	673	29	stG485	Japan	DRR362599	2015
423	KUSD027	127	25	stG245	Japan	DRR362600	2016
424	KUSD028	151	15	stG480	Japan	DRR362601	2016
425	KUSD029	471	128	stG10	Japan	DRR362602	2016
426	KUSD030	17	17	stG653	Japan	DRR362603	2017
427	KUSD031	17	17	stG6792	Japan	DRR362604	2017
428	KUSD032	17	17	stG6792	Japan	DRR362605	2017
429	KUSD033	17	17	stG6792	Japan	DRR362606	2017
430	KUSD034	127	25	stG245	Japan	DRR362607	2017
431	KUSD035	127	25	stG245	Japan	DRR362608	2017
432	KUSD036	17	17	stG653	Japan	DRR362609	2017
433	KUSD037	127	25	stG245	Japan	DRR362610	2018
434	KUSD038	34	34	stC15	Japan	DRR362611	2018
435	KUSD039	17	17	stG6792	Japan	DRR362612	2018
436	KUSD040	17	17	stG6792	Japan	DRR362613	2018
437	KUSD041	525	525	stG840	Japan	DRR362614	2018
438	KUSD042	17	17	stG6792	Japan	DRR362615	2018
439	KUSD043	17	17	stG6792	Japan	DRR362616	2018
440	KUSD044	525	525	stG840	Japan	DRR362617	2018
441	KUSD045	25	25	stG6	Japan	DRR362618	2018
442	KUSD046	127	25	stG245	Japan	DRR362619	2018
443	KUSD047	146	146	stG6	Japan	DRR362620	2018
444	KUSD048	674	674	stG652	Japan	DRR362621	2018
445	KUSD049	525	525	stG840	Japan	DRR362622	2019
446	KUSD050	127	25	stG245	Japan	DRR362623	2019
447	KUSD051	29	29	stG485	Japan	DRR362624	2019
448	KUSD052	525	525	stG840	Japan	DRR362625	2019
449	KUSD053	127	25	stG245	Japan	DRR362626	2019
450	KUSD054	17	17	stG6792	Japan	DRR362627	2019
451	KUSD055	127	25	stG245	Japan	DRR362628	2019
452	KUSD058	17	17	stG2078	Japan	DRR362631	2020
453	KUSD060	271	25	stG2574	Japan	DRR362632	2020
454	KUSD061	525	525	stG840	Japan	DRR362633	2020
455	KUSD062	17	17	stG6792	Japan	DRR362634	2020
456	KUSD063	525	525	stG840	Japan	DRR362635	2020
457	KUSD064	525	525	stG840	Japan	DRR362636	2020
458	KUSD065	127	25	stG245	Japan	DRR362637	2020
459	KUSD066	146	146	stG6	Japan	DRR362638	2020
460	KUSD067	127	25	stG245	Japan	DRR362639	2020
461	KUSD068	525	525	stG840	Japan	DRR362640	2020
462	KUSD069	128	128	stG485	Japan	DRR362641	2020
463	KUSD070	525	525	stG840	Japan	DRR362642	2020
464	KUSD071	17	17	stG6792	Japan	DRR362643	2020
465	KUSD072	17	17	stG6792	Japan	DRR362644	2020
466	KUSD073	17	17	stG2078	Japan	DRR362645	2020
467	KUSD094	127	25	stG245	Japan	DRR362648	2013
468	KUSD096	29	29	stC74a	Japan	DRR362650	2015
469	KUSD097	17	17	stG6792	Japan	DRR362651	2015
470	KUSD098	15	15	stG10	Japan	DRR362652	2016
471	KUSD099	151	15	stG480	Japan	DRR362653	2016
472	KUSD100	148	25	stG166b	Japan	DRR362654	2016
473	KUSD101	34	34	stC1400	Japan	DRR362655	2016
474	KUSD102	8	8	stC36	Japan	DRR362656	2016
475	KUSD103	127	25	stG245	Japan	DRR362657	2016
476	KUSD104	525	525	stG840	Japan	DRR362658	2016
477	KUSD105	70	114	stG652	Japan	DRR362659	2016
478	KUSD106	29	29	stG485	Japan	DRR362660	2017
479	KUSD107	675	17	stG652	Japan	DRR362661	2017
480	KUSD108	17	17	stG4974	Japan	DRR362662	2017
481	KUSD109	15	15	stG10	Japan	DRR362663	2017
482	KUSD110	17	17	stG6792	Japan	DRR362664	2017
483	KUSD111	127	25	stG245	Japan	DRR362665	2017
484	KUSD112	128	128	stG485	Japan	DRR362666	2017
485	KUSD113	17	17	stG6792	Japan	DRR362667	2017
486	KUSD114	17	17	stG6792	Japan	DRR362668	2017
487	KUSD116	34	34	stC1400	Japan	DRR362670	2018
488	KUSD117	127	25	stG245	Japan	DRR362671	2018
489	KUSD118	29	29	stG485	Japan	DRR362672	2018
490	KUSD119	17	17	stG6792	Japan	DRR362673	2018
491	KUSD120	148	25	stG166b	Japan	DRR362674	2018
492	KUSD121	17	17	stG6792	Japan	DRR362675	2018
493	KUSD122	17	17	stG6792	Japan	DRR362676	2018
494	KUSD123	17	17	stG6792	Japan	DRR362677	2018
495	KUSD124	17	17	stG6792	Japan	DRR362678	2019
496	KUSD125	17	17	stG6792	Japan	DRR362679	2019
497	KUSD126	25	25	stG245	Japan	DRR362680	2019
498	KUSD128	25	25	stG652	Japan	DRR362682	2019
499	KUSD129	148	25	stG166b	Japan	DRR362683	2019
500	KUSD130	525	525	stG840	Japan	DRR362684	2019
501	KUSD131	29	29	stG485	Japan	DRR362685	2019
502	KUSD132	148	25	stG166b	Japan	DRR362686	2019
503	KUSD133	25	25	stG245	Japan	DRR362687	2019
504	KUSD134	671	17	stG6792	Japan	DRR362688	2019
505	KUSD136	17	17	stG6792	Japan	DRR362689	2019
506	KUSD137	25	25	stG245	Japan	DRR362690	2019
507	KUSD138	676	17	stG6792	Japan	DRR362691	2019
508	KUSD139	148	25	stG166b	Japan	DRR362692	2019
509	KUSD140	17	17	stG6792	Japan	DRR362693	2020
510	KUSD142	17	17	stG6792	Japan	DRR362694	2020
511	KUSD143	143	143	stG485	Japan	DRR362695	2020
512	KUSD144	128	128	stG485	Japan	DRR362696	2020
513	KUSD145	525	525	stG840	Japan	DRR362697	2020
514	KUSD146	17	17	stG6792	Japan	DRR362698	2020
515	KUSD147	127	25	stG6792	Japan	DRR362699	2020
516	KUSD148	17	17	stG4974	Japan	DRR362700	2020
517	KUSD149	525	525	stG840	Japan	DRR362701	2020
518	KUSD150	25	25	stG245	Japan	DRR362702	2020
